# Supplementary material for: Addition of oh8dG to Cardioplegia Attenuated Myocardial Oxidative Injury through the Inhibition of Sodium Bicarbonate Cotransporter Activity
Source: Antioxidants (Basel). 2022 Aug 24;11(9):1641. doi: 10.3390/antiox11091641 (PMC9495749; doi:10.3390/antiox11091641)
Supplement: Supplementary file 1 [file antioxidants-11-01641-s001.zip]

Archive with 1 entries (1 files):
- antioxidants-1838149-supplementary.pdf
